# Supplementary material for: Repeated mechanical damage enhanced Aquilaria sinensis resistance to Heortia vitessoides through jasmonic acid
Source: Front Plant Sci. 2023 Aug 8;14:1183002. doi: 10.3389/fpls.2023.1183002 (PMC10442551; doi:10.3389/fpls.2023.1183002)
Supplement: Supplementary file 2 [file Table_1.xls]

## Sheet: supplementary table 1
Table S1. Primer sequences used in this study.
Target Gene	Primers	Sequences(5’to 3’)
AsAOC	forward primer	AGCTCTTCTACACCTTCTACC
	reverse primer	GCCTGCTTGTATCACACTCA
AsAOS	forward primer	GTTCAAACACTCAGGGATGC
	reverse primer	AAAAGAGACGCTCGGCTAC
AsLOX	forward primer	GTGGTTGCGAGATGACGAA
	reverse primer	CAAGGAATGGCAGGTAGATG
AsICS	forward primer	TCCCAACCGTCTCATCAC
	reverse primer	TTGCCTCTATTTGCTCTTCA
AsACO	forward primer	CTCTTCCAGGACGACAGG
	reverse primer	CACAAACTTCGGGTACAGC
AsACS	forward primer	CGACCGACACGGTTATGT
	reverse primer	GTTGGCAGTTGTGAACCTG
AsGADPH	forward primer	CTGGTATGGCATTCCGTGTA
	reverse primer	AACCACATCCTCTTCGGTGTA
AsJAT1	forward primer	GTGCCCTTGAGCTGCCCT
	reverse primer	CGCCCAACCTTGACGCTA
AsJAT2	forward primer	GAGTTACTGAAGCGAGTCGGAG
	reverse primer	TTGACGCTGTAGGTGAGATTATTG
AsOPR	forward primer	TGCAGCTTCAACTAGGCACA
	reverse primer	AGCTCCCTTGTAAAGCCACC
AsJAR	forward primer	CGCCGGGTCACTACATCATA
	reverse primer	CCTCGAAACCACGTACCCAT
AsPBS	forward primer	GGGGGTCTTCAGTGAACCAGT
	reverse primer	GACAGCAGAGTAGCCATACTTCAGA
