# Supplementary material for: Repeated mechanical damage enhanced Aquilaria sinensis resistance to Heortia vitessoides through jasmonic acid
Source: Front Plant Sci. 2023 Aug 8;14:1183002. doi: 10.3389/fpls.2023.1183002 (PMC10442551; doi:10.3389/fpls.2023.1183002)
Supplement: Supplementary file 3 [file Table_2.xls]

## Sheet: supplementary table 1
Table S2. Nucleotide and amino acid sequences of putative AsJATs AsJAR AsOPR AsPBS in A. sinensis.
Name of Target Genes	The Nucleotide Sequence of Puative AsJATs	The Amino Acid Sequence of Puative AsJATs
>evm.model.Scaffold47.110 [mRNA] (Puative AsJAT1)	ATGTCTTCCGCCGGAGGTCCGAATAAGTCTCCAGGAAAGGCCTCTGGGGG CGACGACCTCCCTCTGTACCACACCCGGCCCTCGTTGGAGCTCCAAGGGT ACTCCAGAAAGTCCATCTCCCCAAGCCTAGCGGAGCTGCTGATGCGCGTG GAGGACGCGCAACATAATGCATCTAATCACATCTACCCGATTGATCAGTG TGCCCTTGAGCTGCCCTACGGTGGCAGCTCCATTCCAAATGCTTACCCTT TTGTTCTGTCCTTCCACAACTTAACATATAGCGTCAAGGTTGGGCGGAAG ATGGCGTTTTTCCCCATTGGGAAAGGGTCTGGCTCGGATGAGGCTAGCAC AAAGGTGTTGCTGAATAATATTTCCGGTGAAGCCAGAGAAGG…	MSSAGGPNKSPGKASGGDDLPLYHTRPSLELQGYSRKSISPSLAELLMRV EDAQHNASNHIYPIDQCALELPYGGSSIPNAYPFVLSFHNLTYSVKVGRK MAFFPIGKGSGSDEASTKVLLNNISGEAREGEIMAVLGASGSGKSTLIDA LADRISRESLKGSVTLNGEVLESRLLKVISAYVMQEDLLFPMLTVEETLM FAAEFRLPRSLSKRTKKARVQALIDQLGLRAAAKTVIGDEGHRGVSGGERRRVSIGIDIIHDPILLFLDEPTSGLDSTSAFMVVKVLQRIAQSGSIVIMS IHQPSYRILGLLDRLVFLSHGHTVYSGSRVNLPLFFAEFGHPIPEKENRT EFALDLIRELEETPNGTRSLVEFNRQWQSEINPKNNLSPKTKL…
>evm.model.Scaffold16.164 [mRNA] (Puative AsJAT2)	ATGTCTCGCGTCGTGGCTGAAAATGTGTCGCCCTCTCGAGATTCGACGGC GCTTTTCCCTCCCTCGCTTGAGCTCTCCACTACGCCCACTTCCATCTCGC CCACGCTTGGTGAGTTACTGAAGCGAGTCGGAGATGTCCGACGAGAAGTC ACGGGCGATGAGACTCCTGTCCATCAGGTTCTTGACATGGGAGAGCCACG CTCCATTCCGTTCGTTCTCTCGTTCAATAATCTCACCTACAGCGTCAAGG TCCGTCGGAAGATCAAACTTCCTTCAATTTTCCCTCAGCGCCGCCATCCG CAGGTTGGAGCCGCCGCTGCGCCAGATGTCAGTTCTTTCGGAAACGGGGG AGACAGTTTCTTTACGCACACGAAGACTCTACTCAATGATAT…	MSRVVAENVSPSRDSTALFPPSLELSTTPTSISPTLGELLKRVGDVRREV TGDETPVHQVLDMGEPRSIPFVLSFNNLTYSVKVRRKIKLPSIFPQRRHP QVGAAAAPDVSSFGNGGDSFFTHTKTLLNDISGEARDGEILAVLGASGSG KSTLIDALANRIAKGSLKGTVTLNGEVLESRMLKVISAYVMQDDLLYPML TVEETLMFAAEFRLPLTLSKSKKKMRVQALIDQLGLRNAAKTIIGDEGHR GVSGGERRRVSIGIDIIHDPIVLFLDEPTSGLDSTSAFMVVKVLQRIALS GSIVIMTIHQPSYRILGLLDRLLFLSRGQTVFSSSPTLLPQFFSDFGHPI PENENRTEFALDLIRELEGSPGGTKSLVEFNKTWQSTKSFRT…
>evm.model.Scaffold9.23 [mRNA](Puative AsJAR)	ATGGATCCAGCAGGCGAGGATGTAATCGAGTGGTTCGAGAACGTGGCGGA GAGAGCGGGGTCGGTCCAGACGGAGACGCTGCGCCGGATCCTGGAGCAGA ACCAGGGCGCGGAGTACGTCCGGAAATGGCTGGGGGAGGTTAATGTGCGG GAGATAGAGGCGTGCGCATTGGAAGCTCTCTACACTTCTTTTGTACCCCT CGTCTCCCATACAGATTTGGAGCCTTACATCAACCGTATCGCTGACGGCG AAACCACCCCCATTCTCACCCAACAACCCATCACCACTCTCTCTCTCAGC TCTGGCACCACTGAAGGGAGGCAGAAATTAGTACCCTTTACTCGCCATAG CTCGCAGACTACTCTCCAGATCTTTACGCTGGCTGCAGCATA…	MDPAGEDVIEWFENVAERAGSVQTETLRRILEQNQGAEYVRKWLGEVNVR EIEACALEALYTSFVPLVSHTDLEPYINRIADGETTPILTQQPITTLSLS SGTTEGRQKLVPFTRHSSQTTLQIFTLAAAYRSRVYPIKGGGRILEFIYS GKQSKTKGGLAVGTATTHYYASEEFKIKQEKTKSFTCSPQEVIAAGDYTQ STYCHLLLGLFFSSQVEFITSTFAYTIVQAFSAFEDLWQEILRDLRESHL STRITQPKTRIAVLDIIGCSPRNADLASEIESKCRELEERDWFGVIPALW PNAKYVYSIMTGSMQPYLKKLRHYAGTLPLVSADYGSTESWIGVNIDPVS RPEDATFAVVPTFSYYEFIPLYRRRQGWSLTADDFIEDEPVP…
>evm.model.Scaffold9.110 [mRNA](Puative AsPBS)	ATGTTTGAGTTTGATCCCAACGACAATGAGGCCGGGATGAAGGTTCTGGA GGAGCTGACGGCCAACGTGTCGGAAACACAGCGTCAGGTGTTGGAGGAGA TTATCCACCGCAACGCGCACACGGAGTACCTCAAAGGCTTCCTCGGCGGC GCCCAGGAGCGGGAGGCTTTCAAGAAGAACGTTCCAATCGTCGATTATGA AGACATCAAGCCCTTCATCGACAGAATTGCCAAAGGAGAGCCCTCTAAAA TCATTTCCCACGAATCCATCACCGAGCTTCTCACCAGCTCAGGCACTTCG GGAGGTCAGCCAAAAATGATGCCCTCCACAGCTCAAGACTTGGATCGCAA AACCTTCTTTTATAACCTGCTAGTGCCCGTCATGAACAAGTA…	MFEFDPNDNEAGMKVLEELTANVSETQRQVLEEIIHRNAHTEYLKGFLGG AQEREAFKKNVPIVDYEDIKPFIDRIAKGEPSKIISHESITELLTSSGTS GGQPKMMPSTAQDLDRKTFFYNLLVPVMNKYVDGLDQGKGMYLLFVKPEV KTPSGLMARPVLTSYYKSNNFRNRPFNRFNIYTSPDEAILCPDSKQSMYC QLLCGLVQRKEVLRVGAVFASAFLRAIKFLEGHWMELCANIRTGRISDWI VDLACRNAVGSILTGANPELADSIQRECGGESWKGIIRRVWPRTKYVEVI VTGSMAQYIPTLEFYGGGLPLVSTMYASSECYFGINFKPLSKPGDVSYTL IPNMAYFEFLPVKKDVGDAAPESSRCAGDCGPNCRENGSDQN…
>evm.model.Scaffold43.104 [mRNA](Puative AsOPR)	ATGGCGGAAAGTCAGTCGAACAGAACGGGGCCGACCCTCTTCTCTCCTTA TAAGATGGGCAAGTTCGATCTCTCTCACAGGGTGGTTTTGGCGCCCATGA CAAGATGCAGAGCGTTGAATGGAGTTCCGGGGCCGGCGTTGGCCGAATAC TACGCCCAGAGGTCCACTCCAGGTGGCTTCCTTATCACCGAGGGGACCTT GGTCTCTGACACTGCTCAAGGGTTCCCTCATGTTCCAGGGATTTATACAG AAGAACAAGTGAAGGCTTGGAAGCCAGTTGTGGATGCTGTTCATGCCAAA GGGAGCATCATTTTCTGTCAACTGTGGCATGTCGGTCGTGCCTCTCATCA AGTGTACCAACCCGGTGGAGGTGCACCAATTTCATCAACAGA…	MAESQSNRTGPTLFSPYKMGKFDLSHRVVLAPMTRCRALNGVPGPALAEY YAQRSTPGGFLITEGTLVSDTAQGFPHVPGIYTEEQVKAWKPVVDAVHAK GSIIFCQLWHVGRASHQVYQPGGGAPISSTDRPISNKWRVLLPNGTYGIY PKPRALETFEIPQIVQHYRRAAVNAIQAGFDGIEIHGAHGYLIDQFLKDG INNRTDEYGGSAANRCKFLMQIIEAVVAAIGANRVGVRISPAIDHLDATD SDPLSLGLAVIDRLNRLQLQLGTKMTYLHVTQPRYTAYGQTESGRPGKED EEAHLMRTWRRAYVGTFICSGGFTRELGIQAVADGDADLVSYGRFFISNP DLVHRLKINAPLNKYIRKTFYTHEPVGYTDYPFLGEETGTKA…
